# Supplementary material for: Prevalence and Risk Factors of MASLD in Prediabetes and Type 2 Diabetes Mellitus in Belgium and The Netherlands
Source: Biomedicines. 2025 Nov 19;13(11):2821. doi: 10.3390/biomedicines13112821 (PMC12649957; doi:10.3390/biomedicines13112821)
Supplement: Supplementary file 1 [file biomedicines-13-02821-s001.zip]

Archive with 1 entries (1 files):
- biomedicines-3957233-supplementary.pdf
